# Supplementary material for: Properties and predicted functions of large genes and proteins of apicomplexan parasites
Source: NAR Genom Bioinform. 2024 Apr 4;6(2):lqae032. doi: 10.1093/nargab/lqae032 (PMC10993292; doi:10.1093/nargab/lqae032)
Supplement: lqae032_Supplemental_Files [file lqae032_supplemental_files.zip]

Archive with 8 entries (8 files):
- Fig S1.pdf
- Fig S2.pdf
- Fig S3.pdf
- Figure S4.pdf
- Supplemental Figures legends.docx
- Table S1.pdf
- Table S2.pdf
- Table S3.pdf
